# Supplementary material for: Automated muscle histopathology analysis using CellProfiler
Source: Skelet Muscle. 2018 Oct 18;8:32. doi: 10.1186/s13395-018-0178-6 (PMC6193305; doi:10.1186/s13395-018-0178-6)
Supplement: Supplementary file 2 — MuscleAnalyzer pipeline (ND2) for CellProfiler version 3.0.0. (CPPIPE 17 kb) [file 13395_2018_178_MOESM2_ESM.cppipe]

CellProfiler Pipeline: http://www.cellprofiler.org
Version:3
DateRevision:300
GitHash:
ModuleCount:18
HasImagePlaneDetails:False

Images:[module_num:1|svn_version:\'Unknown\'|variable_revision_number:2|show_window:True|notes:\x5B\'To begin creating your project, use the Images module to compile a list of files and/or folders that you want to analyze. You can also specify a set of rules to include only the desired files in your selected folders.\'\x5D|batch_state:array(\x5B\x5D, dtype=uint8)|enabled:True|wants_pause:False]
    :
    Filter images?:Images only
    Select the rule criteria:and (extension does isimage) (directory doesnot startwith ".")

Metadata:[module_num:2|svn_version:\'Unknown\'|variable_revision_number:4|show_window:True|notes:\x5B\'The Metadata module optionally allows you to extract information describing your images (i.e, metadata) which will be stored along with your measurements. This information can be contained in the file name and/or location, or in an external file.\'\x5D|batch_state:array(\x5B\x5D, dtype=uint8)|enabled:True|wants_pause:False]
    Extract metadata?:Yes
    Metadata data type:Text
    Metadata types:{}
    Extraction method count:1
    Metadata extraction method:Extract from image file headers
    Metadata source:File name
    Regular expression to extract from file name:^(?P<Plate>.*)_(?P<Well>\x5BA-P\x5D\x5B0-9\x5D{2})_s(?P<Site>\x5B0-9\x5D)_w(?P<ChannelNumber>\x5B0-9\x5D)
    Regular expression to extract from folder name:(?P<Date>\x5B0-9\x5D{4}_\x5B0-9\x5D{2}_\x5B0-9\x5D{2})$
    Extract metadata from:All images
    Select the filtering criteria:and (file does contain "")
    Metadata file location:
    Match file and image metadata:\x5B\x5D
    Use case insensitive matching?:No

NamesAndTypes:[module_num:3|svn_version:\'Unknown\'|variable_revision_number:8|show_window:True|notes:\x5B\'The NamesAndTypes module allows you to assign a meaningful name to each image by which other modules will refer to it.\', \'\\xe2\\x80\\x94\', \'Load the color image by matching files in the folder against the text \\xe2\\x80\\x98.JPG\\xe2\\x80\\x99\'\x5D|batch_state:array(\x5B\x5D, dtype=uint8)|enabled:True|wants_pause:False]
    Assign a name to:Images matching rules
    Select the image type:Grayscale image
    Name to assign these images:DNA
    Match metadata:\x5B\x5D
    Image set matching method:Order
    Set intensity range from:Image metadata
    Assignments count:1
    Single images count:0
    Maximum intensity:255.0
    Process as 3D?:No
    Relative pixel spacing in X:1.0
    Relative pixel spacing in Y:1.0
    Relative pixel spacing in Z:1.0
    Select the rule criteria:and (file does contain "nd2")
    Name to assign these images:Original
    Name to assign these objects:Cell
    Select the image type:Color image
    Set intensity range from:Image metadata
    Maximum intensity:255.0

Groups:[module_num:4|svn_version:\'Unknown\'|variable_revision_number:2|show_window:True|notes:\x5B\'The Groups module optionally allows you to split your list of images into image subsets (groups) which will be processed independently of each other. Examples of groupings include screening batches, microtiter plates, time-lapse movies, etc.\'\x5D|batch_state:array(\x5B\x5D, dtype=uint8)|enabled:True|wants_pause:False]
    Do you want to group your images?:No
    grouping metadata count:1
    Metadata category:None

ColorToGray:[module_num:5|svn_version:\'Unknown\'|variable_revision_number:3|show_window:True|notes:\x5B\'Split the channels to individual grayscale images\'\x5D|batch_state:array(\x5B\x5D, dtype=uint8)|enabled:True|wants_pause:False]
    Select the input image:Original
    Conversion method:Split
    Image type:Channels
    Name the output image:OrigGray
    Relative weight of the red channel:1.0
    Relative weight of the green channel:1.0
    Relative weight of the blue channel:1.0
    Convert red to gray?:Yes
    Name the output image:OrigRed
    Convert green to gray?:Yes
    Name the output image:OrigGreen
    Convert blue to gray?:Yes
    Name the output image:OrigBlue
    Convert hue to gray?:Yes
    Name the output image:OrigHue
    Convert saturation to gray?:Yes
    Name the output image:OrigSaturation
    Convert value to gray?:Yes
    Name the output image:OrigValue
    Channel count:2
    Channel number:Green\x3A 2
    Relative weight of the channel:1.0
    Image name:OrigGreen
    Channel number:Red\x3A 1
    Relative weight of the channel:1.0
    Image name:OrigBlue

ImageMath:[module_num:6|svn_version:\'Unknown\'|variable_revision_number:4|show_window:True|notes:\x5B\'Invert the green channel image\'\x5D|batch_state:array(\x5B\x5D, dtype=uint8)|enabled:True|wants_pause:False]
    Operation:Invert
    Raise the power of the result by:1.0
    Multiply the result by:1.0
    Add to result:0
    Set values less than 0 equal to 0?:
    Set values greater than 1 equal to 1?:
    Ignore the image masks?:No
    Name the output image:InvertedGreen
    Image or measurement?:Image
    Select the first image:OrigGreen
    Multiply the first image by:1.0
    Measurement:
    Image or measurement?:Image
    Select the second image:
    Multiply the second image by:1
    Measurement:

IdentifyPrimaryObjects:[module_num:7|svn_version:\'Unknown\'|variable_revision_number:13|show_window:True|notes:\x5B\'Identify the individual muscle fibers. Robustbackground thresholding works well. Some adjustment of the correction factor, smoothing filter size and maxima supression distance is required to optimize segmentation.\'\x5D|batch_state:array(\x5B\x5D, dtype=uint8)|enabled:True|wants_pause:False]
    Select the input image:InvertedGreen
    Name the primary objects to be identified:Muscle
    Typical diameter of objects, in pixel units (Min,Max):10,500
    Discard objects outside the diameter range?:Yes
    Discard objects touching the border of the image?:Yes
    Method to distinguish clumped objects:Intensity
    Method to draw dividing lines between clumped objects:Intensity
    Size of smoothing filter:50
    Suppress local maxima that are closer than this minimum allowed distance:40
    Speed up by using lower-resolution image to find local maxima?:Yes
    Fill holes in identified objects?:After both thresholding and declumping
    Automatically calculate size of smoothing filter for declumping?:No
    Automatically calculate minimum allowed distance between local maxima?:No
    Handling of objects if excessive number of objects identified:Continue
    Maximum number of objects:500
    Use advanced settings?:Yes
    Threshold setting version:9
    Threshold strategy:Global
    Thresholding method:RobustBackground
    Threshold smoothing scale:1.3488
    Threshold correction factor:0.985
    Lower and upper bounds on threshold:0,1
    Manual threshold:0.9
    Select the measurement to threshold with:None
    Two-class or three-class thresholding?:Three classes
    Assign pixels in the middle intensity class to the foreground or the background?:Background
    Size of adaptive window:10
    Lower outlier fraction:0.05
    Upper outlier fraction:0.05
    Averaging method:Mean
    Variance method:Standard deviation
    # of deviations:2
    Thresholding method:Default

MeasureObjectSizeShape:[module_num:8|svn_version:\'Unknown\'|variable_revision_number:1|show_window:True|notes:\x5B\'Measure the size and shape of muscle fibers\'\x5D|batch_state:array(\x5B\x5D, dtype=uint8)|enabled:True|wants_pause:False]
    Select objects to measure:Muscle
    Calculate the Zernike features?:No

ExpandOrShrinkObjects:[module_num:9|svn_version:\'Unknown\'|variable_revision_number:2|show_window:True|notes:\x5B\'Shrink muscle fibers by 5 pixels (this is used later to relate central nuclei).\'\x5D|batch_state:array(\x5B\x5D, dtype=uint8)|enabled:True|wants_pause:False]
    Select the input objects:Muscle
    Name the output objects:ShrunkMuscle
    Select the operation:Shrink objects by a specified number of pixels
    Number of pixels by which to expand or shrink:7
    Fill holes in objects so that all objects shrink to a single point?:No

OverlayOutlines:[module_num:10|svn_version:\'Unknown\'|variable_revision_number:4|show_window:True|notes:\x5B\'Overlay the muscle outlines in the inverted image.\'\x5D|batch_state:array(\x5B\x5D, dtype=uint8)|enabled:True|wants_pause:False]
    Display outlines on a blank image?:No
    Select image on which to display outlines:OrigGreen
    Name the output image:GreenOutlines
    Outline display mode:Color
    Select method to determine brightness of outlines:Max of image
    How to outline:Inner
    Select outline color:Red
    Select objects to display:ShrunkMuscle

IdentifyPrimaryObjects:[module_num:11|svn_version:\'Unknown\'|variable_revision_number:13|show_window:True|notes:\x5B\'Identify the individual nuclei. Three-class thresholding works better than the default two-class method. Some adjustment of the correction factor, smoothing filter size and maxima supression distance is required to optimize segmentation.\'\x5D|batch_state:array(\x5B\x5D, dtype=uint8)|enabled:True|wants_pause:False]
    Select the input image:OrigBlue
    Name the primary objects to be identified:Nuclei
    Typical diameter of objects, in pixel units (Min,Max):3,20
    Discard objects outside the diameter range?:Yes
    Discard objects touching the border of the image?:Yes
    Method to distinguish clumped objects:Intensity
    Method to draw dividing lines between clumped objects:Intensity
    Size of smoothing filter:1
    Suppress local maxima that are closer than this minimum allowed distance:1
    Speed up by using lower-resolution image to find local maxima?:No
    Fill holes in identified objects?:After both thresholding and declumping
    Automatically calculate size of smoothing filter for declumping?:No
    Automatically calculate minimum allowed distance between local maxima?:No
    Handling of objects if excessive number of objects identified:Continue
    Maximum number of objects:500
    Use advanced settings?:Yes
    Threshold setting version:9
    Threshold strategy:Global
    Thresholding method:Minimum cross entropy
    Threshold smoothing scale:1.3488
    Threshold correction factor:1
    Lower and upper bounds on threshold:0.0, 1.0
    Manual threshold:0.0
    Select the measurement to threshold with:None
    Two-class or three-class thresholding?:Three classes
    Assign pixels in the middle intensity class to the foreground or the background?:Foreground
    Size of adaptive window:10
    Lower outlier fraction:0.05
    Upper outlier fraction:0.05
    Averaging method:Mean
    Variance method:Standard deviation
    # of deviations:2
    Thresholding method:Default

ExpandOrShrinkObjects:[module_num:12|svn_version:\'Unknown\'|variable_revision_number:2|show_window:True|notes:\x5B\x5D|batch_state:array(\x5B\x5D, dtype=uint8)|enabled:True|wants_pause:False]
    Select the input objects:Nuclei
    Name the output objects:ShrunkenNuclei
    Select the operation:Shrink objects to a point
    Number of pixels by which to expand or shrink:1
    Fill holes in objects so that all objects shrink to a single point?:Yes

OverlayOutlines:[module_num:13|svn_version:\'Unknown\'|variable_revision_number:4|show_window:True|notes:\x5B\'Overlay the cell outlines in the inverted image.\'\x5D|batch_state:array(\x5B\x5D, dtype=uint8)|enabled:True|wants_pause:False]
    Display outlines on a blank image?:No
    Select image on which to display outlines:OrigBlue
    Name the output image:BlueOutlines
    Outline display mode:Color
    Select method to determine brightness of outlines:Max of image
    How to outline:Inner
    Select outline color:red
    Select objects to display:Nuclei

RelateObjects:[module_num:14|svn_version:\'Unknown\'|variable_revision_number:3|show_window:True|notes:\x5B\'Identify the central nucleated fibers by relating the nuclei objects in shrunk muscle fibers\'\x5D|batch_state:array(\x5B\x5D, dtype=uint8)|enabled:True|wants_pause:False]
    Parent objects:ShrunkMuscle
    Child objects:ShrunkenNuclei
    Calculate child-parent distances?:Both
    Calculate per-parent means for all child measurements?:No
    Calculate distances to other parents?:No
    Parent name:None

ClassifyObjects:[module_num:15|svn_version:\'Unknown\'|variable_revision_number:2|show_window:True|notes:\x5B\'Classify the muscle fibers with or without central nuclei\'\x5D|batch_state:array(\x5B\x5D, dtype=uint8)|enabled:True|wants_pause:False]
    Make each classification decision on how many measurements?:Single measurement
    Hidden:1
    Select the object to be classified:ShrunkMuscle
    Select the measurement to classify by:Children_ShrunkenNuclei_Count
    Select bin spacing:Custom-defined bins
    Number of bins:1
    Lower threshold:0.0
    Use a bin for objects below the threshold?:Yes
    Upper threshold:1.0
    Use a bin for objects above the threshold?:Yes
    Enter the custom thresholds separating the values between bins:0.5
    Give each bin a name?:Yes
    Enter the bin names separated by commas:Normal,CNF
    Retain an image of the classified objects?:Yes
    Name the output image:ClassifiedMuscle
    Select the object name:None
    Select the first measurement:None
    Method to select the cutoff:Mean
    Enter the cutoff value:0.5
    Select the second measurement:None
    Method to select the cutoff:Mean
    Enter the cutoff value:0.5
    Use custom names for the bins?:No
    Enter the low-low bin name:low_low
    Enter the low-high bin name:low_high
    Enter the high-low bin name:high_low
    Enter the high-high bin name:high_high
    Retain an image of the classified objects?:No
    Enter the image name:None

OverlayOutlines:[module_num:16|svn_version:\'Unknown\'|variable_revision_number:4|show_window:True|notes:\x5B\'Overlay the central nucleated muscle outlines in the inverted image.\'\x5D|batch_state:array(\x5B\x5D, dtype=uint8)|enabled:True|wants_pause:False]
    Display outlines on a blank image?:No
    Select image on which to display outlines:ClassifiedMuscle
    Name the output image:CNFOutlines
    Outline display mode:Color
    Select method to determine brightness of outlines:Max of image
    How to outline:Inner
    Select outline color:Red
    Select objects to display:ShrunkMuscle
    Select outline color:Green
    Select objects to display:Nuclei

SaveImages:[module_num:17|svn_version:\'Unknown\'|variable_revision_number:13|show_window:True|notes:\x5B\'Save the output image as an 8-bit TIF, appending the text \\xe2\\x80\\x98_CNF\\xe2\\x80\\x99 to the original filename of the color image.\'\x5D|batch_state:array(\x5B\x5D, dtype=uint8)|enabled:True|wants_pause:False]
    Select the type of image to save:Image
    Select the image to save:ClassifiedMuscle
    Select method for constructing file names:From image filename
    Select image name for file prefix:Original
    Enter single file name:Original
    Number of digits:4
    Append a suffix to the image file name?:Yes
    Text to append to the image name:_CNF
    Saved file format:tiff
    Output file location:Default Output Folder\x7CNone
    Image bit depth:8-bit integer
    Overwrite existing files without warning?:No
    When to save:Every cycle
    Record the file and path information to the saved image?:No
    Create subfolders in the output folder?:No
    Base image folder:Elsewhere...\x7C/Users/veneskey/svn/pipeline/ExampleImages/ExampleNeighborsImages

ExportToSpreadsheet:[module_num:18|svn_version:\'Unknown\'|variable_revision_number:12|show_window:True|notes:\x5B\'Export any measurements to a comma-delimited file (.csv). The measurements made for the cell objects and the image will be saved to separate .csv files. Mean per-image cell measurements will also be exported to the image .csv.\'\x5D|batch_state:array(\x5B\x5D, dtype=uint8)|enabled:True|wants_pause:False]
    Select the column delimiter:Comma (",")
    Add image metadata columns to your object data file?:No
    Select the measurements to export:Yes
    Calculate the per-image mean values for object measurements?:Yes
    Calculate the per-image median values for object measurements?:No
    Calculate the per-image standard deviation values for object measurements?:No
    Output file location:Default Output Folder\x7CL\x3A\\\\\\\\Surgery\\\\\\\\Research\\\\\\\\Han Lab\\\\\\\\Yeh Siang\\\\\\\\cell profiler manuscript\\\\\\\\mdx asc emyhc 31August2017
    Create a GenePattern GCT file?:No
    Select source of sample row name:Metadata
    Select the image to use as the identifier:None
    Select the metadata to use as the identifier:None
    Export all measurement types?:No
    Press button to select measurements:ShrunkMuscle\x7CClassify_CNF,ShrunkMuscle\x7CClassify_Normal,Muscle\x7CAreaShape_Area,Muscle\x7CAreaShape_MinFeretDiameter
    Representation of Nan/Inf:NaN
    Add a prefix to file names?:No
    Filename prefix:MyExpt_
    Overwrite existing files without warning?:Yes
    Data to export:Muscle
    Combine these object measurements with those of the previous object?:No
    File name:Cells.csv
    Use the object name for the file name?:Yes
    Data to export:ShrunkMuscle
    Combine these object measurements with those of the previous object?:No
    File name:DATA.csv
    Use the object name for the file name?:Yes
